# Supplementary material for: Synergistic Incorporation of Boron Nitride Nanosheets and Fluoropolymers to Amplify Anti-Corrosion Attributes of Waterborne Epoxy Resin
Source: Polymers (Basel). 2025 Apr 10;17(8):1020. doi: 10.3390/polym17081020 (PMC12030106; doi:10.3390/polym17081020)
Supplement: Supplementary file 1 [file polymers-17-01020-s001.zip]

Archive with 1 entries (1 files):
- polymers-3553692-supplementary.pdf
